# Supplementary material for: Biometal Dyshomeostasis in Olfactory Mucosa of Alzheimer’s Disease Patients
Source: Int J Mol Sci. 2022 Apr 8;23(8):4123. doi: 10.3390/ijms23084123 (PMC9032618; doi:10.3390/ijms23084123)
Supplement: Supplementary file 1 [file ijms-23-04123-s001.zip › Table S1.xlsx]

## Sheet: Table S1
Table S1. Differentially expressed genes between AD and control OM cells, FDR < 0.1.
	baseMean	log2FoldChange	lfcSE	pvalue	padj	symbol
ENSG00000204301	13.7564	6.30826	2.26022	2.72e-06	0.0110183	NOTCH4
ENSG00000142235	17.3727	6.2854	3.07512	3.9e-06	0.0126519	LMTK3
ENSG00000160963	8.05208	4.82814	3.26124	1.72e-05	0.0250498	COL26A1
ENSG00000260793	30.2553	4.57317	2.39051	1.81e-05	0.0250498	AC003102.1
ENSG00000132932	94.4154	4.49	0.970764	4.19e-07	0.00339579	ATP8A2
ENSG00000236200	14.7708	4.30164	2.12947	1.85e-05	0.0250498	KDM4A-AS1
ENSG00000164116	41.8466	4.18505	3.54724	2.56e-05	0.0296674	GUCY1A1
ENSG00000232545	17.5806	3.96854	2.78901	3.74e-05	0.0341178	AC253536.3
ENSG00000110900	158.274	3.85013	2.83804	4.18e-05	0.0356606	TSPAN11
ENSG00000154262	83.4704	3.37885	2.02014	3.79e-05	0.0341178	ABCA6
ENSG00000197083	41.0256	3.31459	1.89485	3.47e-05	0.0341178	ZNF300P1
ENSG00000182168	45.3311	3.31155	2.46167	5.8e-05	0.0396761	UNC5C
ENSG00000127507	94.1854	3.27075	0.79209	1.45e-06	0.00785319	ADGRE2
ENSG00000231563	18.8996	2.84118	2.70177	9.71e-05	0.0533405	AL670729.1
ENSG00000140807	12.4655	2.77982	3.08603	9.71e-05	0.0533405	NKD1
ENSG00000254615	59.3805	2.60898	1.06959	1.4e-05	0.0250498	AC027031.2
ENSG00000204936	59.7381	2.42084	1.28701	2.99e-05	0.0322602	CD177
ENSG00000166341	335.041	2.38755	0.860128	8.83e-06	0.0211226	DCHS1
ENSG00000175899	1603.42	2.25951	1.92921	0.000101608	0.0533405	A2M
ENSG00000139160	101.046	2.2385	1.53352	5.88e-05	0.0396761	ETFBKMT
ENSG00000286018	11.7688	2.23844	2.87256	0.000158267	0.0691744
ENSG00000253520	12.6865	2.17606	3.23311	0.000105485	0.0534247	AC136628.3
ENSG00000256690	9.6274	2.12407	2.94226	0.000162191	0.0691744	AP001160.1
ENSG00000106789	92.766	2.10004	1.5666	7.27e-05	0.0459629	CORO2A
ENSG00000186446	180.881	2.05669	0.796768	1.05e-05	0.0212427	ZNF501
ENSG00000057657	702.102	1.96168	0.406515	3.17e-07	0.00339579	PRDM1
ENSG00000120756	110.579	1.91658	1.93119	0.00015233	0.068578	PLS1
ENSG00000010318	103.285	1.8986	1.43933	7.37e-05	0.0459629	PHF7
ENSG00000280063	15.6324	1.87691	2.79837	0.000209416	0.0789305	AC012676.5
ENSG00000003989	317.965	1.87341	1.2477	5.1e-05	0.0396761	SLC7A2
ENSG00000198932	100.926	1.85059	1.70591	0.0001232	0.0605062	GPRASP1
ENSG00000279432	45.745	1.84934	1.58558	0.000102027	0.0533405	AC015799.1
ENSG00000186197	222.814	1.79044	0.683559	9.12e-06	0.0211226	EDARADD
ENSG00000280241	245.696	1.67529	0.847914	2.12e-05	0.0264895	AC079298.3
ENSG00000102879	19.0973	1.67391	2.64135	0.000266323	0.0938327	CORO1A
ENSG00000046889	121.882	1.65865	2.10239	0.00025281	0.0931201	PREX2
ENSG00000175832	121.357	1.54696	1.75534	0.000203668	0.0789305	ETV4
ENSG00000188015	64.4055	1.28005	1.38153	0.000168043	0.0698328	S100A3
ENSG00000185798	135.989	0.941971	0.753318	5.28e-05	0.0396761	WDR53
ENSG00000127946	693.885	0.484622	0.765127	0.00028579	0.0985489	HIP1
ENSG00000066583	237.798	0.482963	0.697652	0.000206544	0.0789305	ISOC1
ENSG00000101236	1202.68	0.16804	0.291381	0.000139095	0.0644088	RNF24
ENSG00000169231	1535.52	-0.341476	0.481041	0.000133312	0.0635465	THBS3
ENSG00000132563	156.948	-0.74707	0.937968	0.000187138	0.0758238	REEP2
ENSG00000240731	11.9139	-1.76474	2.50833	0.000259621	0.0935039	AL139287.1
ENSG00000256116	11.6841	-2.91993	3.0913	8.76e-05	0.0525617	AP001453.1
ENSG00000079841	429.501	-2.93531	1.98769	5.49e-05	0.0396761	RIMS1
