# Supplementary material for: Biometal Dyshomeostasis in Olfactory Mucosa of Alzheimer’s Disease Patients
Source: Int J Mol Sci. 2022 Apr 8;23(8):4123. doi: 10.3390/ijms23084123 (PMC9032618; doi:10.3390/ijms23084123)
Supplement: Supplementary file 1 [file ijms-23-04123-s001.zip › Table S2.xlsx]

## Sheet: Table S2
Table S2. Differentially expressed genes between MCI and control OM cells, FDR < 0.1.
	baseMean	log2FoldChange	lfcSE	pvalue	padj	symbol
ENSG00000168243	12.8494	4.41817	2.24587	2.71e-06	0.0336892	GNG4
ENSG00000204301	13.7564	3.6635	2.14627	8.31e-06	0.0336892	NOTCH4
ENSG00000147041	41.4663	3.25005	1.82393	1.27e-05	0.0339372	SYTL5
ENSG00000272788	15.0161	2.87952	1.89211	2.09e-05	0.0376416	AP000864.1
ENSG00000175899	1603.42	2.45422	1.2049	1.47e-05	0.0339372	A2M
ENSG00000232545	17.5806	1.89793	1.93934	7.01e-05	0.0668449	AC253536.3
ENSG00000151468	393.357	1.31496	0.815049	2.58e-05	0.0392143	CCDC3
ENSG00000156466	54.8481	1.2013	1.81627	0.000168922	0.0977755	GDF6
ENSG00000159167	925.128	1.16184	0.772458	2.94e-05	0.039651	STC1
ENSG00000115255	47.6114	1.03858	1.03001	8.68e-05	0.0727379	REEP6
ENSG00000057657	702.102	1.01865	0.498399	1.07e-05	0.0339372	PRDM1
ENSG00000135914	202.645	1.00054	1.13599	0.000123894	0.0856278	HTR2B
ENSG00000175213	210.374	0.85158	0.36544	6.13e-06	0.0336892	ZNF408
ENSG00000237234	33.4348	0.735591	0.952978	0.000159581	0.097457	Z99289.1
ENSG00000258289	1730.06	0.715422	0.57164	3.49e-05	0.0435056	CHURC1
ENSG00000076351	373.761	0.449134	0.379103	2.66e-05	0.0392143	SLC46A1
ENSG00000182518	191.303	0.283634	0.460163	0.000162358	0.097457	FAM104B
ENSG00000111817	6386.02	-0.0992886	0.166514	6.2e-05	0.0628093	DSE
ENSG00000112796	8.84935	-1.16512	2.03165	0.000126801	0.0856278	ENPP5
ENSG00000176945	21.4387	-1.20556	1.96263	0.000145702	0.0944558	MUC20
ENSG00000138316	92.8825	-1.20639	1.21489	9.42e-05	0.0727379	ADAMTS14
ENSG00000204257	50.3686	-1.36193	1.34525	9e-05	0.0727379	HLA-DMA
ENSG00000186462	35.7682	-1.47914	1.58993	0.000102472	0.0754891	NAP1L2
ENSG00000165923	16.5924	-1.76569	1.78175	7.85e-05	0.0706463	AGBL2
ENSG00000198846	76.0924	-2.11191	1.82304	5.13e-05	0.0554567	TOX
ENSG00000275765	25.5866	-2.1386	1.7209	4.61e-05	0.0534135	AC091982.3
ENSG00000236213	48.3055	-2.51291	1.32096	1.71e-05	0.0346019	AC006369.1
ENSG00000160886	75.1345	-3.59189	1.59782	6.53e-06	0.0336892	LY6K
